# Supplementary material for: (E)-4-Amino-N′-(2-hy­droxy-5-meth­oxy­benzyl­idene)benzohydrazide monohydrate
Source: Acta Crystallogr Sect E Struct Rep Online. 2012 Jul 4;68(Pt 8):o2321–2. doi: 10.1107/S1600536812026633 (PMC3414187; doi:10.1107/S1600536812026633)
Supplement: Supplementary file 2 [file e-68-o2321-Isup2.hkl]

# 
# h,k,l, Fc-squared, Fo-squared, sigma(Fo-squared) and status flag 
# 
data_I
_shelx_title ' L22IR_0m in P2(1) WHITE PRISM' 
_shelx_refln_list_code          4 
_shelx_F_calc_maximum      129.05 
_exptl_crystal_F_000       320.00 
_reflns_d_resolution_high  0.7784 
 
loop_ 
 _symmetry_equiv_pos_as_xyz 
 'x, y, z' 
 '-x, y+1/2, -z' 
 
_cell_length_a     4.7376 
_cell_length_b    13.2697 
_cell_length_c    11.7265 
_cell_angle_alpha  90.000 
_cell_angle_beta   98.459 
_cell_angle_gamma  90.000 
 
_shelx_F_squared_multiplier     1.000 
 
loop_ 
 _refln_index_h 
 _refln_index_k 
 _refln_index_l 
 _refln_F_squared_calc 
 _refln_F_squared_meas 
 _refln_F_squared_sigma 
 _refln_observed_status 
   1   0   0     1107.93     1113.27     12.87 o 
   2   0   0      798.32      790.73     11.65 o 
   3   0   0        1.90        1.76      0.62 o 
   4   0   0      182.11      181.66      4.58 o 
   5   0   0        3.33        6.01      1.62 o 
   6   0   0        0.45        0.16      1.30 o 
   1   1   0      342.20      322.11      3.10 o 
   2   1   0       50.19       48.13      0.90 o 
   3   1   0       91.67       90.82      1.56 o 
   4   1   0       25.85       25.96      1.37 o 
   5   1   0        3.51        3.23      1.09 o 
   6   1   0        6.10        8.93      2.27 o 
   0   2   0     4813.28     4538.33     35.35 o 
   1   2   0      701.96      676.72      4.27 o 
   2   2   0      303.57      320.28      2.80 o 
   3   2   0       47.32       47.22      0.84 o 
   4   2   0       18.52       17.46      0.90 o 
   5   2   0       12.45       15.43      2.44 o 
   1   3   0     1307.43     1281.77      8.30 o 
   2   3   0       37.82       39.15      0.91 o 
   3   3   0      128.61      130.46      1.79 o 
   4   3   0       41.73       37.94      1.52 o 
   5   3   0       21.49       21.92      2.92 o 
   0   4   0        5.19        4.70      0.50 o 
   1   4   0      106.49      101.79      1.18 o 
   2   4   0        8.71       10.48      0.68 o 
   3   4   0      198.76      201.06      2.81 o 
   4   4   0       33.87       38.17      1.65 o 
   5   4   0       11.07       10.56      2.27 o 
   1   5   0      106.57      118.32      2.09 o 
   2   5   0        4.60        4.44      0.42 o 
   3   5   0       91.85       91.83      3.35 o 
   4   5   0       67.36       71.25      2.17 o 
   5   5   0        8.72        8.77      2.11 o 
   0   6   0      201.83      209.06      4.12 o 
   1   6   0      196.59      191.45      2.98 o 
   2   6   0       37.72       35.69      1.26 o 
   3   6   0       66.24       62.87      2.33 o 
   4   6   0       35.16       32.23      1.76 o 
   5   6   0       12.55       11.37      2.27 o 
   1   7   0      118.88      121.81      3.44 o 
   2   7   0        5.86        6.40      0.72 o 
   3   7   0       44.55       43.44      1.71 o 
   4   7   0      154.33      161.24      5.25 o 
   5   7   0        9.75       12.34      2.44 o 
   0   8   0      871.89      948.88     19.48 o 
   1   8   0       13.71       14.16      1.47 o 
   2   8   0       75.62       77.04      2.02 o 
   3   8   0        6.44        5.01      1.31 o 
   4   8   0      105.21      109.41      4.24 o 
   5   8   0       22.72       23.22      3.25 o 
   1   9   0       18.13       17.83      1.30 o 
   2   9   0      126.13      125.45      2.79 o 
   3   9   0        2.07        1.56      0.81 o 
   4   9   0      100.06      105.65      3.77 o 
   5   9   0        5.05        6.66      2.11 o 
   0  10   0       85.72       80.12      4.72 o 
   1  10   0       44.85       47.35      2.15 o 
   2  10   0      128.91      135.31      3.10 o 
   3  10   0       26.31       26.62      1.93 o 
   4  10   0        1.14       -0.72      1.02 o 
   1  11   0      262.90      249.20      4.59 o 
   2  11   0       61.65       61.72      2.56 o 
   3  11   0       68.36       75.16      4.00 o 
   4  11   0        8.46        9.20      2.31 o 
   0  12   0        5.26        5.58      1.66 o 
   1  12   0        4.49        3.10      1.07 o 
   2  12   0       18.37       18.87      1.56 o 
   3  12   0       23.35       22.75      2.41 o 
   4  12   0        0.32       -0.20      1.18 o 
   1  13   0       33.05       32.66      2.13 o 
   2  13   0       22.93       23.57      1.80 o 
   3  13   0       13.93       13.52      2.06 o 
   0  14   0       53.56       50.17      4.19 o 
   1  14   0       12.51       14.87      1.73 o 
   2  14   0        6.18        4.96      1.44 o 
   3  14   0       15.57       14.03      2.25 o 
   1  15   0        8.98        9.03      1.56 o 
   2  15   0        1.86        0.62      1.07 o 
   0  16   0        9.88        8.94      2.35 o 
   1  16   0        8.70       11.72      1.75 o 
   2  16   0        1.31        2.38      1.46 o 
  -6   0   1       16.81       14.78      2.76 o 
  -5   0   1        0.77        0.32      1.14 o 
  -4   0   1       19.85       21.18      1.66 o 
  -3   0   1      110.75      104.77      5.28 o 
  -2   0   1      105.13      103.98      2.92 o 
  -1   0   1      942.74      870.92     17.05 o 
   0   0   1      943.99      916.75      8.73 o 
   1   0   1       40.77       42.57      0.59 o 
   2   0   1       20.68       22.16      0.70 o 
   3   0   1       24.71       23.27      0.87 o 
   4   0   1       41.35       43.63      2.37 o 
   5   0   1        6.60        8.28      1.95 o 
  -6   1   1       23.97       27.28      3.57 o 
  -5   1   1        2.70        3.94      1.09 o 
  -4   1   1       45.49       42.64      1.44 o 
  -3   1   1      162.83      165.62      4.15 o 
  -2   1   1      266.67      256.75      3.18 o 
  -1   1   1       46.11       46.87      0.51 o 
   0   1   1      592.76      541.65      4.12 o 
   1   1   1      472.93      435.42      2.84 o 
   2   1   1       74.36       74.68      1.51 o 
   3   1   1       18.16       18.09      0.65 o 
   4   1   1       50.12       46.72      1.38 o 
   5   1   1        5.70        4.12      1.13 o 
  -6   2   1       38.48       41.25      4.38 o 
  -5   2   1       12.60       15.10      2.44 o 
  -4   2   1       13.73       13.45      0.82 o 
  -3   2   1      440.41      446.57      4.62 o 
  -2   2   1      462.31      461.40      3.77 o 
  -1   2   1      713.25      684.13      4.13 o 
   0   2   1     1008.69     1000.95      6.27 o 
   1   2   1     3742.91     3654.30     27.35 o 
   2   2   1      385.14      405.84      3.87 o 
   3   2   1       22.48       26.37      1.16 o 
   4   2   1       63.87       66.46      1.63 o 
   5   2   1        5.84        8.12      1.95 o 
  -5   3   1        4.84        6.17      1.95 o 
  -4   3   1       10.79       11.87      0.88 o 
  -3   3   1      309.57      320.32      3.06 o 
  -2   3   1       18.51       16.66      0.64 o 
  -1   3   1      309.07      310.76      2.27 o 
   0   3   1      213.37      215.09      1.98 o 
   1   3   1     1573.18     1564.63     10.27 o 
   2   3   1       69.46       65.12      1.22 o 
   3   3   1       61.29       61.69      1.36 o 
   4   3   1       41.02       44.44      1.67 o 
   5   3   1        8.53        7.31      1.95 o 
  -5   4   1       11.30       13.80      2.44 o 
  -4   4   1        5.11        5.58      0.72 o 
  -3   4   1       94.26       92.12      1.72 o 
  -2   4   1       70.96       78.29      1.20 o 
  -1   4   1      606.96      612.81      4.17 o 
   0   4   1      798.51      784.81      5.73 o 
   1   4   1      473.36      476.35      4.04 o 
   2   4   1       71.56       67.46      1.17 o 
   3   4   1       28.47       29.86      1.37 o 
   4   4   1       24.20       25.82      1.43 o 
   5   4   1       16.98       18.19      2.76 o 
  -5   5   1        9.37        7.96      1.95 o 
  -4   5   1       64.85       64.70      1.93 o 
  -3   5   1       20.94       21.94      1.22 o 
  -2   5   1      106.92      108.78      1.96 o 
  -1   5   1      462.75      485.66      4.93 o 
   0   5   1     1556.36     1522.03     13.98 o 
   1   5   1      625.25      665.54      6.96 o 
   2   5   1       70.90       81.48      1.44 o 
   3   5   1      158.49      152.88      3.56 o 
   4   5   1        2.50        3.61      0.77 o 
   5   5   1        6.41        6.17      1.95 o 
  -5   6   1        4.65        4.22      1.79 o 
  -4   6   1       49.60       56.80      1.99 o 
  -3   6   1       46.50       47.89      2.09 o 
  -2   6   1      195.85      190.46      2.85 o 
  -1   6   1      178.21      199.84      3.07 o 
   0   6   1      257.89      299.59      4.06 o 
   1   6   1      474.80      509.47      5.87 o 
   2   6   1      190.32      204.15      3.07 o 
   3   6   1       30.29       29.26      1.23 o 
   4   6   1       39.20       39.09      1.83 o 
   5   6   1       11.44       11.69      2.27 o 
  -5   7   1        7.58        5.36      1.79 o 
  -4   7   1       11.89       11.56      1.16 o 
  -3   7   1       94.32      106.31      2.45 o 
  -2   7   1       60.10       58.31      1.62 o 
  -1   7   1      117.12      132.37      3.54 o 
   0   7   1      174.56      194.39      3.27 o 
   1   7   1      235.06      254.76      3.82 o 
   2   7   1       13.89       14.70      1.02 o 
   3   7   1        0.53        0.54      0.59 o 
   4   7   1        8.99        9.80      1.12 o 
   5   7   1        9.91       14.94      2.60 o 
  -5   8   1       10.02       13.15      2.60 o 
  -4   8   1       24.28       26.34      1.73 o 
  -3   8   1       67.28       62.86      2.25 o 
  -2   8   1       29.92       29.63      1.45 o 
  -1   8   1       47.28       47.49      2.04 o 
   0   8   1      119.59      124.03      2.67 o 
   1   8   1       99.36      101.60      2.43 o 
   2   8   1       33.14       32.84      1.57 o 
   3   8   1        6.15        5.15      1.05 o 
   4   8   1       30.35       32.00      1.93 o 
   5   8   1        9.21        7.31      2.27 o 
  -5   9   1        2.98        0.81      1.46 o 
  -4   9   1       39.41       38.03      2.14 o 
  -3   9   1       45.69       47.20      3.05 o 
  -2   9   1      144.31      146.52      3.70 o 
  -1   9   1       15.60       16.84      1.48 o 
   0   9   1       32.15       41.20      2.63 o 
   1   9   1       26.61       29.03      2.61 o 
   2   9   1       43.82       41.55      1.90 o 
   3   9   1       36.66       38.03      2.10 o 
   4   9   1        5.33        5.55      1.37 o 
   5   9   1       33.33       30.86      3.74 o 
  -4  10   1       51.73       54.52      4.51 o 
  -3  10   1       59.57       62.58      2.64 o 
  -2  10   1      235.05      236.51      4.39 o 
  -1  10   1       43.55       39.16      1.99 o 
   0  10   1        8.70        8.59      1.01 o 
   1  10   1        3.25        3.46      0.78 o 
   2  10   1       13.01       12.04      1.19 o 
   3  10   1       26.74       30.20      2.01 o 
   4  10   1        9.12        7.71      1.59 o 
  -4  11   1       13.09       15.15      1.96 o 
  -3  11   1        2.20        1.26      1.05 o 
  -2  11   1       19.01       19.91      1.98 o 
  -1  11   1       49.15       48.82      2.77 o 
   0  11   1        7.03        6.29      1.01 o 
   1  11   1       10.42        9.40      1.15 o 
   2  11   1       40.51       42.01      2.15 o 
   3  11   1       36.96       37.63      4.01 o 
   4  11   1        0.65        1.45      1.29 o 
  -4  12   1       13.13       16.49      2.21 o 
  -3  12   1       22.28       22.22      2.90 o 
  -2  12   1       12.19       11.45      1.58 o 
  -1  12   1       49.99       50.09      2.65 o 
   0  12   1       53.89       50.42      2.48 o 
   1  12   1        0.39       -0.01      0.69 o 
   2  12   1       26.55       26.97      1.86 o 
   3  12   1        5.59        6.00      1.52 o 
   4  12   1        7.11        5.16      1.59 o 
  -3  13   1       30.06       30.02      2.87 o 
  -2  13   1        1.99        1.68      0.91 o 
  -1  13   1       67.00       67.00      3.28 o 
   0  13   1       42.84       38.47      3.37 o 
   1  13   1       81.23       74.65      3.67 o 
   2  13   1        3.91        3.00      0.95 o 
   3  13   1        7.31        5.83      1.63 o 
  -3  14   1        8.50        5.76      2.12 o 
  -2  14   1        5.74        5.03      1.27 o 
  -1  14   1        5.18        4.27      1.29 o 
   0  14   1       16.10       15.76      1.82 o 
   1  14   1       18.93       17.74      1.71 o 
   2  14   1       29.84       29.24      2.08 o 
   3  14   1        0.56       -0.61      1.21 o 
  -2  15   1        2.67        3.35      1.48 o 
  -1  15   1       11.99       13.66      1.82 o 
   0  15   1       12.09       11.34      2.09 o 
   1  15   1        0.29        0.91      0.97 o 
   2  15   1        1.48        1.45      1.15 o 
  -2  16   1        1.18        1.86      1.44 o 
  -1  16   1        2.08        3.41      1.27 o 
   0  16   1        1.40        1.30      1.17 o 
   1  16   1        2.69        3.73      1.57 o 
   0  17   1        3.95        2.00      4.47 o 
  -6   0   2        0.02        2.27      1.79 o 
  -5   0   2        1.67        0.81      1.30 o 
  -4   0   2       13.52       15.09      1.87 o 
  -3   0   2        0.99        1.14      0.44 o 
  -2   0   2       69.98       62.20      2.60 o 
  -1   0   2      528.49      476.58      3.92 o 
   0   0   2      591.78      572.76      5.14 o 
   1   0   2     5672.00     5572.54     47.44 o 
   2   0   2       84.19       81.82      1.82 o 
   3   0   2        2.01        1.56      0.51 o 
   4   0   2       13.89       15.65      1.59 o 
   5   0   2       10.21        7.96      1.79 o 
  -6   1   2       27.32       32.87      2.70 o 
  -5   1   2        6.87        8.71      2.76 o 
  -4   1   2       17.24       18.19      1.31 o 
  -3   1   2      187.46      188.76      2.98 o 
  -2   1   2       72.91       66.72      1.23 o 
  -1   1   2       78.13       76.41      0.70 o 
   0   1   2      877.48      874.09      6.63 o 
   1   1   2    16653.43    15885.66     99.78 o 
   2   1   2       85.43       83.48      1.21 o 
   3   1   2       20.82       22.40      0.81 o 
   4   1   2        2.96        5.92      0.79 o 
   5   1   2        2.31        2.54      1.22 o 
  -6   2   2        6.79        8.77      2.44 o 
  -5   2   2       11.58       13.35      1.79 o 
  -4   2   2       21.12       21.05      0.96 o 
  -3   2   2      115.70      116.24      1.60 o 
  -2   2   2      198.00      200.81      1.72 o 
  -1   2   2        0.44        0.27      0.18 o 
   0   2   2      332.96      336.75      4.66 o 
   1   2   2     1880.45     1827.51     14.09 o 
   2   2   2      190.57      188.71      1.97 o 
   3   2   2        1.49        1.88      0.47 o 
   4   2   2        2.42        5.38      0.77 o 
   5   2   2        8.22        7.63      1.79 o 
  -5   3   2       26.92       21.11      3.09 o 
  -4   3   2       19.01       20.94      0.92 o 
  -3   3   2       43.78       42.68      0.83 o 
  -2   3   2      260.36      268.16      2.44 o 
  -1   3   2      276.32      280.49      2.17 o 
   0   3   2      227.90      224.18      2.01 o 
   1   3   2        6.64        4.43      0.41 o 
   2   3   2       85.77       87.10      1.25 o 
   3   3   2       71.69       68.10      2.03 o 
   4   3   2       51.24       49.91      2.04 o 
   5   3   2       27.23       34.27      3.41 o 
  -5   4   2       30.43       28.42      3.41 o 
  -4   4   2        4.48        4.08      0.75 o 
  -3   4   2      264.06      266.96      2.89 o 
  -2   4   2      337.19      360.66      3.64 o 
  -1   4   2      249.58      252.49      2.38 o 
   0   4   2      369.37      382.44      4.21 o 
   1   4   2       17.01       22.68      1.03 o 
   2   4   2      268.60      260.97      2.91 o 
   3   4   2        5.45        5.22      0.71 o 
   4   4   2       14.38       16.35      1.13 o 
   5   4   2       17.71       18.19      2.76 o 
  -5   5   2        7.26        4.38      1.95 o 
  -4   5   2        7.52        8.93      1.10 o 
  -3   5   2        6.58        7.97      0.78 o 
  -2   5   2      852.64      898.01      7.77 o 
  -1   5   2      201.38      214.01      3.03 o 
   0   5   2      512.34      521.99      8.07 o 
   1   5   2       39.10       34.56      1.28 o 
   2   5   2       68.12       69.07      2.41 o 
   3   5   2       31.27       32.82      1.93 o 
   4   5   2       40.39       41.93      1.97 o 
   5   5   2        9.52        9.58      2.11 o 
  -5   6   2        1.37        3.41      1.62 o 
  -4   6   2       21.25       22.42      1.45 o 
  -3   6   2      153.27      157.03      4.44 o 
  -2   6   2      109.80      112.77      2.69 o 
  -1   6   2      138.32      150.72      2.61 o 
   0   6   2       32.09       29.37      1.34 o 
   1   6   2       60.15       62.60      1.69 o 
   2   6   2       84.00       75.52      2.01 o 
   3   6   2        1.34        1.22      0.56 o 
   4   6   2       26.49       27.88      1.71 o 
   5   6   2       27.05       34.10      3.74 o 
  -5   7   2        5.09        6.01      1.95 o 
  -4   7   2      141.92      143.44      5.28 o 
  -3   7   2      192.55      179.48      4.15 o 
  -2   7   2        5.58        5.31      0.66 o 
  -1   7   2      104.69      112.20      2.36 o 
   0   7   2       26.17       29.15      1.58 o 
   1   7   2      514.49      519.88      6.35 o 
   2   7   2       44.38       42.92      1.65 o 
   3   7   2       14.81       16.19      1.26 o 
   4   7   2        0.07       -0.25      0.64 o 
   5   7   2       38.20       40.76      4.06 o 
  -5   8   2        4.33        4.71      1.95 o 
  -4   8   2        6.15        7.16      1.04 o 
  -3   8   2      461.72      465.29      6.58 o 
  -2   8   2        8.04        7.73      0.85 o 
  -1   8   2       58.51       59.02      1.88 o 
   0   8   2      115.24      111.57      2.55 o 
   1   8   2       54.30       56.24      1.92 o 
   2   8   2       54.44       58.31      1.98 o 
   3   8   2       47.08       50.43      2.18 o 
   4   8   2       11.35       10.01      1.24 o 
   5   8   2       33.57       30.53      3.57 o 
  -5   9   2        8.97        8.28      2.27 o 
  -4   9   2       31.01       30.91      1.95 o 
  -3   9   2      110.46      110.75      4.36 o 
  -2   9   2       63.68       59.43      2.03 o 
  -1   9   2       45.26       42.42      1.94 o 
   0   9   2       64.57       66.13      2.40 o 
   1   9   2       32.33       34.10      1.77 o 
   2   9   2       20.97       19.11      1.36 o 
   3   9   2       25.57       24.49      1.80 o 
   4   9   2        1.14        2.10      1.17 o 
  -4  10   2        2.15        1.16      1.10 o 
  -3  10   2       18.86       18.23      1.60 o 
  -2  10   2       56.03       59.53      2.91 o 
  -1  10   2       68.14       71.22      3.37 o 
   0  10   2       69.04       66.42      2.31 o 
   1  10   2        0.69        0.38      0.62 o 
   2  10   2       69.63       76.78      2.63 o 
   3  10   2       72.77       70.85      3.68 o 
   4  10   2        9.02       10.04      1.79 o 
  -4  11   2        8.38        7.22      1.89 o 
  -3  11   2        8.64        8.94      1.68 o 
  -2  11   2      133.83      127.51      3.49 o 
  -1  11   2       51.86       47.12      2.51 o 
   0  11   2       30.23       31.03      1.89 o 
   1  11   2        4.12        3.39      0.91 o 
   2  11   2       78.42       77.53      2.60 o 
   3  11   2       19.93       16.63      2.89 o 
   4  11   2       10.48       11.87      1.91 o 
  -4  12   2        3.88        5.83      2.11 o 
  -3  12   2       59.10       63.45      4.59 o 
  -2  12   2       48.62       45.42      2.58 o 
  -1  12   2       51.88       57.32      2.90 o 
   0  12   2       71.77       62.53      2.72 o 
   1  12   2        8.70        7.21      1.16 o 
   2  12   2       35.27       32.62      2.05 o 
   3  12   2       20.54       21.01      2.40 o 
   4  12   2        4.21        3.51      1.53 o 
  -3  13   2        1.84        2.37      1.60 o 
  -2  13   2       23.29       23.75      3.26 o 
  -1  13   2       44.92       41.25      3.33 o 
   0  13   2        9.38        8.50      1.24 o 
   1  13   2       14.97       11.36      1.41 o 
   2  13   2        7.03        5.54      1.12 o 
   3  13   2        2.12        3.40      1.48 o 
  -3  14   2       12.91        9.89      2.47 o 
  -2  14   2       12.86       13.30      1.67 o 
  -1  14   2        8.83        8.95      1.45 o 
   0  14   2        0.48        0.50      0.82 o 
   1  14   2        3.70        3.19      1.00 o 
   2  14   2       13.20       13.99      1.60 o 
   3  14   2        5.98        5.79      1.73 o 
  -2  15   2        2.36        2.02      1.29 o 
  -1  15   2        1.54        0.56      1.03 o 
   0  15   2       16.19       19.18      2.05 o 
   1  15   2       21.28       21.74      2.00 o 
   2  15   2        1.16        0.77      1.40 o 
  -2  16   2        2.19        3.65      1.90 o 
  -1  16   2        3.66        1.82      1.18 o 
   0  16   2       15.18       14.87      2.00 o 
   1  16   2        4.97        5.74      1.99 o 
  -6   0   3       14.18       17.38      2.92 o 
  -5   0   3        0.85        0.32      1.46 o 
  -4   0   3       12.09       14.29      2.11 o 
  -3   0   3       23.12       26.42      1.23 o 
  -2   0   3      157.16      150.66      3.07 o 
  -1   0   3     1265.54     1279.52     12.46 o 
   0   0   3      982.94      971.74     10.66 o 
   1   0   3     1195.35     1133.21     10.21 o 
   2   0   3       17.61       16.82      0.73 o 
   3   0   3        0.06        0.10      1.14 o 
   4   0   3        0.46        1.56      1.30 o 
   5   0   3       11.53       11.59      1.65 o 
  -6   1   3       12.41       14.90      4.79 o 
  -5   1   3       88.09       84.35      3.39 o 
  -4   1   3       35.66       34.77      2.72 o 
  -3   1   3        1.43        1.29      0.32 o 
  -2   1   3     1571.59     1636.94     15.91 o 
  -1   1   3      117.55      110.30      1.14 o 
   0   1   3     1855.25     1780.63     12.43 o 
   1   1   3      725.55      709.69      5.11 o 
   2   1   3     1332.45     1318.48      8.35 o 
   3   1   3        1.15        1.50      0.62 o 
   4   1   3       16.92       19.00      1.34 o 
   5   1   3        4.79        3.02      1.12 o 
  -6   2   3       16.47       20.14      3.25 o 
  -5   2   3      169.96      171.79      4.88 o 
  -4   2   3       16.76       18.07      1.20 o 
  -3   2   3      103.54      106.63      1.63 o 
  -2   2   3      681.06      725.94      5.36 o 
  -1   2   3     1006.23      982.44      6.66 o 
   0   2   3       42.62       43.77      1.04 o 
   1   2   3      105.86      102.87      1.63 o 
   2   2   3       53.51       51.51      0.93 o 
   3   2   3        8.50        8.81      0.85 o 
   4   2   3       22.40       22.83      1.69 o 
   5   2   3       18.43       16.77      1.73 o 
  -5   3   3       70.64       65.93      4.38 o 
  -4   3   3       19.03       19.63      1.30 o 
  -3   3   3       63.59       64.44      1.33 o 
  -2   3   3      477.48      503.57      4.04 o 
  -1   3   3      485.01      472.03      3.92 o 
   0   3   3      596.36      578.01      6.05 o 
   1   3   3        9.22       10.07      0.80 o 
   2   3   3      601.44      595.99      6.08 o 
   3   3   3      118.70      106.75      2.67 o 
   4   3   3        2.71        2.83      0.98 o 
   5   3   3       14.83       15.73      1.73 o 
  -5   4   3       29.46       25.33      3.41 o 
  -4   4   3       17.63       18.88      1.29 o 
  -3   4   3       99.46       99.37      2.38 o 
  -2   4   3      203.23      211.46      2.10 o 
  -1   4   3      357.17      366.02      4.26 o 
   0   4   3       15.98       12.42      0.83 o 
   1   4   3      105.17      104.78      2.03 o 
   2   4   3      358.71      372.03      5.00 o 
   3   4   3       99.47      101.15      3.13 o 
   4   4   3       16.54       19.30      1.42 o 
   5   4   3        2.00        1.57      2.27 o 
  -5   5   3        9.10        5.20      1.95 o 
  -4   5   3        7.17        7.86      1.02 o 
  -3   5   3       94.77       92.24      2.46 o 
  -2   5   3      155.47      164.55      2.38 o 
  -1   5   3      297.69      323.53      4.12 o 
   0   5   3      103.78      108.92      2.15 o 
   1   5   3      360.35      339.41      4.41 o 
   2   5   3      308.09      314.30      4.17 o 
   3   5   3        2.40        1.79      0.58 o 
   4   5   3       18.51       21.72      1.50 o 
   5   5   3        4.04        3.90      1.62 o 
  -5   6   3       10.38       11.53      2.44 o 
  -4   6   3       14.92       16.32      1.70 o 
  -3   6   3       11.27       11.33      1.37 o 
  -2   6   3      213.24      219.08      3.52 o 
  -1   6   3      163.38      168.37      2.86 o 
   0   6   3      219.18      223.83      3.47 o 
   1   6   3      319.13      327.84      4.50 o 
   2   6   3       39.90       39.62      1.56 o 
   3   6   3       13.81       13.71      1.15 o 
   4   6   3       15.65       18.95      2.09 o 
   5   6   3        0.39        0.16      1.30 o 
  -5   7   3        1.25        0.32      1.46 o 
  -4   7   3        9.94       13.00      1.68 o 
  -3   7   3      107.87      108.19      3.90 o 
  -2   7   3        0.35       -0.55      0.60 o 
  -1   7   3        8.38        8.03      0.83 o 
   0   7   3      291.41      291.85      6.67 o 
   1   7   3       25.97       27.14      1.44 o 
   2   7   3       68.39       71.85      2.02 o 
   3   7   3        6.81        6.32      1.07 o 
   4   7   3        7.77        8.17      1.13 o 
   5   7   3        9.55        5.68      1.95 o 
  -5   8   3        1.16       -0.16      1.30 o 
  -4   8   3       20.56       19.91      2.09 o 
  -3   8   3       84.42       78.08      3.90 o 
  -2   8   3       45.95       43.87      1.91 o 
  -1   8   3      129.03      129.60      4.01 o 
   0   8   3       41.61       36.57      2.13 o 
   1   8   3        6.15        7.02      0.89 o 
   2   8   3       88.14       88.07      2.37 o 
   3   8   3        0.50        1.41      0.74 o 
   4   8   3        9.38       10.67      1.71 o 
  -5   9   3        4.01        4.87      1.95 o 
  -4   9   3       35.38       38.10      2.41 o 
  -3   9   3       28.03       31.13      2.51 o 
  -2   9   3      443.99      428.22      6.46 o 
  -1   9   3      289.71      274.34      5.90 o 
   0   9   3       16.40       18.56      1.33 o 
   1   9   3        8.86       11.02      1.09 o 
   2   9   3       51.08       48.63      2.28 o 
   3   9   3       13.32       16.41      1.53 o 
   4   9   3        5.94        5.62      2.08 o 
  -4  10   3        3.38        3.67      1.12 o 
  -3  10   3       48.21       43.65      2.67 o 
  -2  10   3       56.88       56.68      2.44 o 
  -1  10   3      269.22      267.33      4.61 o 
   0  10   3       52.92       52.86      2.34 o 
   1  10   3       26.03       24.17      1.61 o 
   2  10   3        2.59        3.47      1.06 o 
   3  10   3       47.56       56.13      3.52 o 
   4  10   3       14.11       15.22      2.12 o 
  -4  11   3        4.51        4.38      1.72 o 
  -3  11   3       14.97       17.55      2.53 o 
  -2  11   3       56.07       57.68      2.77 o 
  -1  11   3      160.12      155.17      6.24 o 
   0  11   3      157.29      144.75      3.50 o 
   1  11   3        3.76        3.26      0.84 o 
   2  11   3        8.90        9.42      1.20 o 
   3  11   3        0.64        0.96      1.17 o 
   4  11   3        7.87        9.06      1.83 o 
  -4  12   3        5.42        7.48      2.06 o 
  -3  12   3       14.48       14.29      4.30 o 
  -2  12   3       35.28       35.09      2.27 o 
  -1  12   3       62.89       59.94      4.61 o 
   0  12   3        1.99        1.70      1.29 o 
   1  12   3       68.55       66.31      2.92 o 
   2  12   3       28.24       25.49      1.86 o 
   3  12   3        1.70        3.42      1.57 o 
  -3  13   3       28.41       26.95      6.82 o 
  -2  13   3       34.20       31.37      2.23 o 
  -1  13   3        2.05        0.35      0.80 o 
   0  13   3       19.97       20.60      1.74 o 
   1  13   3        5.80        4.46      1.07 o 
   2  13   3        4.18        1.87      0.92 o 
   3  13   3       14.88       16.77      2.40 o 
  -3  14   3        2.02        2.69      2.44 o 
  -2  14   3        3.52        5.17      1.26 o 
  -1  14   3        0.07        0.92      0.87 o 
   0  14   3       22.17       21.75      1.92 o 
   1  14   3       24.80       23.07      1.93 o 
   2  14   3        6.45        4.63      1.19 o 
   3  14   3        7.09        7.22      1.98 o 
  -2  15   3        0.05        0.82      1.57 o 
  -1  15   3        7.99        8.31      2.27 o 
   0  15   3        7.87        9.98      1.94 o 
   1  15   3        6.42        7.81      1.42 o 
   2  15   3        0.65        0.02      1.08 o 
  -1  16   3        2.10        0.87      1.41 o 
   0  16   3        2.89        3.83      1.21 o 
   1  16   3        0.50       -0.21      0.93 o 
  -6   0   4       24.35       27.44      3.74 o 
  -5   0   4       20.84       21.44      2.92 o 
  -4   0   4       51.81       49.70      1.98 o 
  -3   0   4        1.99        1.73      0.81 o 
  -2   0   4       46.23       58.88      3.17 o 
  -1   0   4       38.76       43.45      1.36 o 
   0   0   4      225.39      214.62      3.21 o 
   1   0   4       21.02       26.08      2.60 o 
   2   0   4     1498.56     1486.10     17.37 o 
   3   0   4       11.06       10.56      1.15 o 
   4   0   4       14.86       15.90      1.65 o 
   5   0   4        0.01        0.00      1.95 o 
  -6   1   4        9.90       10.07      1.78 o 
  -5   1   4       33.47       34.33      2.58 o 
  -4   1   4        7.10        6.19      0.70 o 
  -3   1   4       75.00       70.57      1.58 o 
  -2   1   4      515.57      550.00      4.83 o 
  -1   1   4       91.20       91.81      1.19 o 
   0   1   4      654.41      646.00      5.69 o 
   1   1   4      246.38      255.68      3.85 o 
   2   1   4     2115.76     2091.88     18.67 o 
   3   1   4       24.33       22.95      1.41 o 
   4   1   4        2.69        2.95      0.88 o 
   5   1   4        0.67        0.49      1.38 o 
  -5   2   4       30.72       27.06      2.30 o 
  -4   2   4       39.29       41.06      1.38 o 
  -3   2   4        1.48        1.95      0.44 o 
  -2   2   4      179.11      196.24      1.82 o 
  -1   2   4        3.21        3.50      0.40 o 
   0   2   4      444.95      445.86      5.62 o 
   1   2   4        9.87       10.62      0.83 o 
   2   2   4      173.03      174.90      2.15 o 
   3   2   4        7.34        7.10      1.07 o 
   4   2   4        0.20        1.20      0.83 o 
   5   2   4        3.85        3.30      1.55 o 
  -5   3   4      114.19      109.94      5.68 o 
  -4   3   4      123.42      120.76      3.08 o 
  -3   3   4       14.84       15.37      0.78 o 
  -2   3   4      240.48      245.84      2.17 o 
  -1   3   4      350.41      355.74      4.20 o 
   0   3   4      271.50      273.79      4.06 o 
   1   3   4      168.02      164.54      3.84 o 
   2   3   4      219.64      218.49      3.57 o 
   3   3   4      128.27      129.54      2.80 o 
   4   3   4        2.38        4.33      0.89 o 
   5   3   4        6.73        6.82      1.95 o 
  -5   4   4        5.51        1.95      1.62 o 
  -4   4   4       28.96       34.17      2.17 o 
  -3   4   4      219.14      217.64      2.98 o 
  -2   4   4       55.65       60.57      1.66 o 
  -1   4   4     1901.09     2038.80     18.30 o 
   0   4   4        8.91        8.62      0.72 o 
   1   4   4      401.71      385.97      5.40 o 
   2   4   4       65.01       64.05      1.85 o 
   3   4   4       24.59       23.41      1.20 o 
   4   4   4        1.10        1.88      0.74 o 
   5   4   4       14.09       13.44      2.35 o 
  -5   5   4       90.89       79.74      5.03 o 
  -4   5   4       13.43       14.19      1.31 o 
  -3   5   4       17.52       20.63      1.19 o 
  -2   5   4       90.79      102.68      2.21 o 
  -1   5   4      104.14      113.28      2.23 o 
   0   5   4        1.81        1.77      0.50 o 
   1   5   4      112.71      115.53      2.37 o 
   2   5   4       12.88       13.52      1.26 o 
   3   5   4        3.80        2.91      0.73 o 
   4   5   4        3.21        3.84      0.79 o 
   5   5   4        3.76        3.13      2.92 o 
  -5   6   4        4.32        4.38      1.95 o 
  -4   6   4        0.23        0.80      0.68 o 
  -3   6   4       54.45       52.89      2.17 o 
  -2   6   4      181.56      176.32      4.03 o 
  -1   6   4      265.60      277.29      4.01 o 
   0   6   4       11.59       13.38      1.01 o 
   1   6   4        7.70        9.23      0.89 o 
   2   6   4       25.23       23.52      1.66 o 
   3   6   4       59.80       59.42      2.19 o 
   4   6   4        1.69        2.01      0.80 o 
   5   6   4        1.36        1.73      1.71 o 
  -5   7   4        1.98        1.62      1.46 o 
  -4   7   4        8.22        9.75      1.25 o 
  -3   7   4       29.94       28.59      2.35 o 
  -2   7   4      382.81      373.60      5.28 o 
  -1   7   4      183.43      184.46      3.27 o 
   0   7   4      143.06      154.91      3.41 o 
   1   7   4       33.21       33.22      2.22 o 
   2   7   4       32.15       30.46      1.62 o 
   3   7   4        6.72        8.11      1.12 o 
   4   7   4        1.59        1.16      0.94 o 
   5   7   4        4.97        6.66      2.92 o 
  -5   8   4        1.40        1.14      1.46 o 
  -4   8   4       34.58       31.83      2.14 o 
  -3   8   4      169.32      165.42      5.22 o 
  -2   8   4      169.65      157.79      3.10 o 
  -1   8   4       24.44       23.52      1.91 o 
   0   8   4        6.41        5.08      0.82 o 
   1   8   4        5.34        4.99      0.82 o 
   2   8   4       17.35       20.86      1.41 o 
   3   8   4        5.32        5.17      1.18 o 
   4   8   4       13.38       16.07      2.02 o 
  -5   9   4        2.49        1.95      1.62 o 
  -4   9   4       20.03       16.67      1.74 o 
  -3   9   4       69.67       69.12      3.81 o 
  -2   9   4      309.18      312.55      4.86 o 
  -1   9   4       12.25       11.41      1.11 o 
   0   9   4       10.96       12.32      1.17 o 
   1   9   4        0.98        0.40      0.60 o 
   2   9   4       26.45       24.18      2.13 o 
   3   9   4       11.11       11.09      1.75 o 
   4   9   4        9.58       11.87      1.91 o 
  -4  10   4        6.89       11.42      1.54 o 
  -3  10   4        5.53        4.41      1.55 o 
  -2  10   4      164.75      160.02      4.85 o 
  -1  10   4      237.49      228.46      5.26 o 
   0  10   4       37.61       34.51      1.94 o 
   1  10   4        7.40       10.92      1.20 o 
   2  10   4        2.95        3.37      0.85 o 
   3  10   4       50.46       54.26      3.48 o 
   4  10   4       23.11       26.30      2.65 o 
  -4  11   4        6.60        6.50      1.34 o 
  -3  11   4        8.38       10.94      2.06 o 
  -2  11   4       30.35       32.26      2.51 o 
  -1  11   4        3.51        2.67      0.97 o 
   0  11   4      130.17      127.99      3.31 o 
   1  11   4       13.77       15.72      1.56 o 
   2  11   4        2.87        2.01      0.83 o 
   3  11   4        7.68        5.68      1.95 o 
   4  11   4       15.56       17.43      4.61 o 
  -4  12   4        3.23        1.54      1.61 o 
  -3  12   4       25.46       28.48      3.16 o 
  -2  12   4       22.55       23.92      2.47 o 
  -1  12   4      124.74      122.82      3.34 o 
   0  12   4       67.85       60.74      2.78 o 
   1  12   4       54.38       54.66      3.56 o 
   2  12   4        6.20        6.44      1.14 o 
   3  12   4       28.25       23.64      2.63 o 
  -3  13   4       13.57       21.02      3.98 o 
  -2  13   4       21.81       25.13      2.08 o 
  -1  13   4       14.68       13.21      1.43 o 
   0  13   4        5.82        5.56      2.04 o 
   1  13   4       13.78       12.33      1.87 o 
   2  13   4        1.13        0.18      0.86 o 
   3  13   4        5.01        6.40      1.80 o 
  -3  14   4        6.65        7.93      2.29 o 
  -2  14   4        8.10        7.88      1.44 o 
  -1  14   4       11.97       11.88      1.48 o 
   0  14   4        2.81        2.48      1.04 o 
   1  14   4       10.78       12.66      1.58 o 
   2  14   4        4.00        1.68      1.00 o 
  -2  15   4        0.43        0.59      1.25 o 
  -1  15   4        4.10        2.49      1.24 o 
   0  15   4        2.98        4.08      1.18 o 
   1  15   4        4.69        6.87      1.31 o 
   2  15   4        8.70        9.56      1.73 o 
  -1  16   4       17.07       23.19      2.86 o 
   0  16   4       10.26       12.56      1.67 o 
   1  16   4        1.57        1.77      1.08 o 
  -5   0   5        7.67        8.28      2.11 o 
  -4   0   5      248.36      250.69      7.55 o 
  -3   0   5        1.39        1.95      0.69 o 
  -2   0   5        0.05        0.32      0.28 o 
  -1   0   5       34.68       33.32      1.27 o 
   0   0   5       81.27       84.60      1.95 o 
   1   0   5       68.54       70.13      2.80 o 
   2   0   5      672.55      660.46      8.61 o 
   3   0   5       14.77       14.11      1.87 o 
   4   0   5        8.36       11.04      3.09 o 
   5   0   5        0.82        2.11      2.27 o 
  -5   1   5       46.34       43.42      2.93 o 
  -4   1   5      250.29      243.38      3.74 o 
  -3   1   5        0.72        0.65      0.41 o 
  -2   1   5       31.69       27.89      0.61 o 
  -1   1   5      388.13      397.95      3.68 o 
   0   1   5      820.41      832.41      7.94 o 
   1   1   5      293.61      282.68      4.40 o 
   2   1   5       34.37       29.59      1.90 o 
   3   1   5       67.11       65.09      5.66 o 
   4   1   5        4.77        3.47      0.95 o 
   5   1   5        1.27        0.13      1.79 o 
  -5   2   5       14.82       16.06      1.89 o 
  -4   2   5      170.50      175.21      4.92 o 
  -3   2   5       30.29       29.15      1.73 o 
  -2   2   5      114.09      110.83      1.40 o 
  -1   2   5     1091.36     1127.09      9.69 o 
   0   2   5       92.32       95.74      1.83 o 
   1   2   5       93.95       91.38      2.57 o 
   2   2   5      102.27      101.62      1.90 o 
   3   2   5      281.79      291.08      4.29 o 
   4   2   5        2.37        2.07      0.95 o 
   5   2   5        1.05        0.41      1.49 o 
  -5   3   5       80.81       82.66      5.03 o 
  -4   3   5      261.66      258.71      4.70 o 
  -3   3   5       19.05       16.93      0.95 o 
  -2   3   5       25.47       26.06      0.92 o 
  -1   3   5     1027.33     1089.94      9.53 o 
   0   3   5       17.66       19.18      1.21 o 
   1   3   5       30.06       27.65      1.47 o 
   2   3   5       27.31       26.10      1.33 o 
   3   3   5        3.84        3.53      0.76 o 
   4   3   5        8.46        7.91      1.23 o 
   5   3   5        4.81        5.46      2.60 o 
  -5   4   5        6.55        9.42      2.27 o 
  -4   4   5      114.79      113.15      4.03 o 
  -3   4   5        1.70        0.97      0.68 o 
  -2   4   5       34.21       35.27      1.00 o 
  -1   4   5      276.38      295.70      4.51 o 
   0   4   5        8.92        8.68      0.82 o 
   1   4   5      287.08      280.20      5.06 o 
   2   4   5       32.40       28.51      1.57 o 
   3   4   5      100.95      101.68      3.43 o 
   4   4   5        9.56        7.67      1.08 o 
   5   4   5        4.15        4.83      3.74 o 
  -5   5   5       23.91       20.46      3.09 o 
  -4   5   5        3.35        4.16      0.97 o 
  -3   5   5       85.25       86.32      2.52 o 
  -2   5   5       18.27       17.73      1.00 o 
  -1   5   5       36.34       40.13      1.62 o 
   0   5   5      141.22      151.58      3.43 o 
   1   5   5       76.29       75.05      2.01 o 
   2   5   5       27.37       28.30      1.62 o 
   3   5   5       10.62       10.88      1.31 o 
   4   5   5       32.10       30.34      1.70 o 
   5   5   5        6.31        4.79      1.95 o 
  -5   6   5        1.77        1.62      1.46 o 
  -4   6   5        9.56        9.70      1.21 o 
  -3   6   5       19.98       19.03      1.50 o 
  -2   6   5      357.65      354.32      5.30 o 
  -1   6   5       66.07       61.91      1.83 o 
   0   6   5      178.33      187.27      4.14 o 
   1   6   5       96.18       87.55      4.11 o 
   2   6   5        9.48       11.13      1.03 o 
   3   6   5      105.99      103.80      2.90 o 
   4   6   5        4.45        2.67      0.87 o 
  -5   7   5        5.07        3.25      1.62 o 
  -4   7   5        1.41        0.88      0.81 o 
  -3   7   5       58.45       55.32      4.31 o 
  -2   7   5       46.29       48.25      1.85 o 
  -1   7   5       32.85       32.87      2.38 o 
   0   7   5      122.24      119.63      2.74 o 
   1   7   5       18.54       17.84      1.31 o 
   2   7   5       39.68       39.80      1.88 o 
   3   7   5        7.62        8.08      1.15 o 
   4   7   5        0.50       -0.51      0.79 o 
  -5   8   5        3.38        2.92      1.79 o 
  -4   8   5       24.00       21.73      1.86 o 
  -3   8   5        1.53        0.72      1.01 o 
  -2   8   5       40.43       37.63      1.79 o 
  -1   8   5      102.65       99.98      2.79 o 
   0   8   5       80.67       78.41      2.31 o 
   1   8   5        4.35        3.40      0.75 o 
   2   8   5        2.73        2.16      0.74 o 
   3   8   5        0.04       -0.87      0.87 o 
   4   8   5       10.62        8.48      1.26 o 
  -4   9   5       15.84       18.75      1.82 o 
  -3   9   5       44.64       41.71      3.41 o 
  -2   9   5      157.54      148.75      4.42 o 
  -1   9   5      248.43      244.76      4.37 o 
   0   9   5      303.60      296.40      7.50 o 
   1   9   5       35.35       34.61      3.17 o 
   2   9   5        9.25        8.89      1.07 o 
   3   9   5        4.71        3.59      1.33 o 
   4   9   5        9.19        8.43      2.33 o 
  -4  10   5        2.97        2.71      0.99 o 
  -3  10   5        8.67       10.36      2.01 o 
  -2  10   5        1.08        1.96      0.79 o 
  -1  10   5      151.07      152.83      3.49 o 
   0  10   5      179.78      179.10      3.88 o 
   1  10   5       28.21       27.63      1.81 o 
   2  10   5        8.27        8.87      1.15 o 
   3  10   5        0.01        0.03      1.02 o 
   4  10   5        5.40        9.61      1.91 o 
  -4  11   5        1.46        2.21      1.02 o 
  -3  11   5        1.54        2.35      1.38 o 
  -2  11   5        2.22        0.91      0.79 o 
  -1  11   5      131.47      124.38      3.40 o 
   0  11   5      102.71      106.28      3.08 o 
   1  11   5       25.96       27.98      1.91 o 
   2  11   5        9.79        8.21      1.22 o 
   3  11   5        5.65        5.53      1.62 o 
  -4  12   5        5.80        4.98      1.35 o 
  -3  12   5       24.66       37.45      3.67 o 
  -2  12   5       14.59       15.93      1.50 o 
  -1  12   5       28.83       29.97      2.01 o 
   0  12   5       20.83       18.19      1.64 o 
   1  12   5       38.01       36.44      4.29 o 
   2  12   5        1.92        1.21      0.88 o 
   3  12   5        3.43        2.40      1.49 o 
  -3  13   5       11.10       11.90      5.03 o 
  -2  13   5        0.50        0.93      0.97 o 
  -1  13   5        8.47        6.41      1.17 o 
   0  13   5       60.34       59.55      3.99 o 
   1  13   5        6.14        4.15      1.11 o 
   2  13   5       14.27       15.72      1.67 o 
   3  13   5        2.74        2.02      1.53 o 
  -3  14   5       16.73       19.96      3.16 o 
  -2  14   5        4.79        3.03      1.22 o 
  -1  14   5        2.40        0.74      0.90 o 
   0  14   5        1.63        2.64      1.06 o 
   1  14   5       20.49       19.26      2.43 o 
   2  14   5        1.23        2.57      1.27 o 
  -2  15   5        2.29        0.79      1.37 o 
  -1  15   5        4.73        5.59      1.23 o 
   0  15   5        0.07        0.54      0.91 o 
   1  15   5        1.89        1.27      1.03 o 
   0  16   5       11.50       20.04      1.99 o 
  -5   0   6       21.74       19.65      2.76 o 
  -4   0   6      152.54      155.77      6.82 o 
  -3   0   6       86.93       83.56      3.65 o 
  -2   0   6      134.27      125.46      2.62 o 
  -1   0   6       10.87       11.56      0.92 o 
   0   0   6      430.01      450.92      7.32 o 
   1   0   6       69.14       74.47      4.79 o 
   2   0   6      121.08      132.72      4.21 o 
   3   0   6      443.35      433.59     14.94 o 
   4   0   6        1.33        4.55      2.27 o 
   5   0   6        0.00        1.95      2.27 o 
  -5   1   6       27.62       30.15      2.47 o 
  -4   1   6       13.28       14.01      1.39 o 
  -3   1   6      116.85      119.98      3.16 o 
  -2   1   6       15.40       18.19      0.73 o 
  -1   1   6      112.32      114.63      2.03 o 
   0   1   6       11.73       12.47      0.56 o 
   1   1   6      290.46      305.27      4.91 o 
   2   1   6       14.77       12.71      1.23 o 
   3   1   6        5.66        4.35      0.84 o 
   4   1   6       10.05       11.63      2.22 o 
   5   1   6        2.07        0.16      1.61 o 
  -5   2   6        2.12        2.87      1.22 o 
  -4   2   6      132.45      125.98      2.72 o 
  -3   2   6       43.88       39.01      1.79 o 
  -2   2   6       93.87       95.36      1.51 o 
  -1   2   6      294.85      307.75      4.36 o 
   0   2   6       86.60       89.68      1.86 o 
   1   2   6       55.17       52.86      2.39 o 
   2   2   6       16.36       17.11      1.47 o 
   3   2   6      287.73      277.50      4.33 o 
   4   2   6       12.20       10.12      3.00 o 
   5   2   6        1.57        1.32      1.71 o 
  -5   3   6       40.54       39.62      4.06 o 
  -4   3   6       10.84       14.98      1.31 o 
  -3   3   6      206.45      200.53      3.18 o 
  -2   3   6       39.13       36.82      1.32 o 
  -1   3   6      369.58      393.63      4.76 o 
   0   3   6      140.23      166.72      3.09 o 
   1   3   6       19.40       17.95      1.89 o 
   2   3   6        2.59        2.47      0.85 o 
   3   3   6        6.69        8.62      1.41 o 
   4   3   6        1.70        1.22      1.38 o 
   5   3   6        0.85       -1.43      1.43 o 
  -5   4   6       14.36       13.48      2.60 o 
  -4   4   6      256.09      245.71      5.25 o 
  -3   4   6      165.96      159.87      3.77 o 
  -2   4   6       17.06       17.82      1.00 o 
  -1   4   6      236.23      241.09      3.48 o 
   0   4   6      180.65      192.07      3.75 o 
   1   4   6       93.48       84.64      3.04 o 
   2   4   6       65.62       70.83      2.29 o 
   3   4   6       15.80       14.66      1.45 o 
   4   4   6        5.27        3.48      2.52 o 
  -5   5   6        7.67        7.31      2.11 o 
  -4   5   6       11.75       11.27      1.31 o 
  -3   5   6       15.47       11.59      1.36 o 
  -2   5   6      167.70      172.09      2.89 o 
  -1   5   6       21.88       27.26      1.62 o 
   0   5   6      531.21      563.68      6.91 o 
   1   5   6        4.74        4.81      0.84 o 
   2   5   6       33.74       32.00      1.85 o 
   3   5   6        1.70        1.09      0.63 o 
   4   5   6       18.76       16.20      3.41 o 
  -5   6   6        0.28       -0.97      0.97 o 
  -4   6   6       16.57       15.52      1.55 o 
  -3   6   6       18.85       16.81      1.50 o 
  -2   6   6       46.45       46.80      2.00 o 
  -1   6   6      123.94      109.62      2.52 o 
   0   6   6      279.71      276.72      4.46 o 
   1   6   6       70.46       72.88      2.17 o 
   2   6   6       56.03       59.64      2.22 o 
   3   6   6       16.82       15.30      2.84 o 
   4   6   6        5.00        6.66      1.33 o 
  -5   7   6        1.00       -0.65      1.30 o 
  -4   7   6        2.14        2.58      0.93 o 
  -3   7   6       62.94       56.82      2.43 o 
  -2   7   6      138.05      126.84      5.32 o 
  -1   7   6      178.98      165.90      3.35 o 
   0   7   6       27.77       23.99      1.55 o 
   1   7   6       36.83       40.18      2.23 o 
   2   7   6       17.12       17.63      1.50 o 
   3   7   6        4.31        5.08      1.34 o 
   4   7   6        5.20        5.99      1.62 o 
  -5   8   6        3.13        2.44      1.62 o 
  -4   8   6       25.97       28.00      2.10 o 
  -3   8   6       32.98       28.16      2.00 o 
  -2   8   6      219.71      213.40      3.88 o 
  -1   8   6      228.49      222.71      4.09 o 
   0   8   6      190.20      186.87      4.57 o 
   1   8   6       31.47       29.59      1.77 o 
   2   8   6        0.62        0.65      0.67 o 
   3   8   6        0.35       -0.95      0.95 o 
   4   8   6        1.60        1.35      1.37 o 
  -4   9   6        8.09        9.25      1.39 o 
  -3   9   6       28.60       23.54      2.58 o 
  -2   9   6        5.95        4.98      0.92 o 
  -1   9   6       56.37       55.38      3.41 o 
   0   9   6       96.40       93.42      2.73 o 
   1   9   6        6.06        5.31      0.98 o 
   2   9   6        6.28        5.94      1.02 o 
   3   9   6        1.57        2.14      1.22 o 
   4   9   6       15.42       18.03      2.38 o 
  -4  10   6        1.94        1.43      1.00 o 
  -3  10   6       16.54       18.03      2.40 o 
  -2  10   6       49.35       45.55      2.21 o 
  -1  10   6       74.32       76.50      3.67 o 
   0  10   6        9.85        8.77      1.20 o 
   1  10   6       16.44       14.04      1.44 o 
   2  10   6        0.29        0.30      0.77 o 
   3  10   6        3.85        3.04      1.52 o 
  -4  11   6       11.11        7.97      1.45 o 
  -3  11   6        1.49       -0.08      1.15 o 
  -2  11   6       11.88       12.78      1.33 o 
  -1  11   6      105.48      102.13      3.98 o 
   0  11   6      108.66      115.00      3.29 o 
   1  11   6       73.04       72.06      4.25 o 
   2  11   6       12.16       11.90      1.40 o 
   3  11   6        5.96        4.69      1.56 o 
  -3  12   6        4.18        6.65      2.01 o 
  -2  12   6        9.65       11.93      1.75 o 
  -1  12   6       13.98       15.25      1.51 o 
   0  12   6        5.77        5.95      1.14 o 
   1  12   6       49.36       58.66      2.92 o 
   2  12   6        4.51        2.94      1.01 o 
   3  12   6        1.12       -0.77      1.17 o 
  -3  13   6        3.79        4.99      1.91 o 
  -2  13   6       11.53       14.46      1.56 o 
  -1  13   6        1.29        2.37      0.96 o 
   0  13   6        3.51        2.50      1.04 o 
   1  13   6        3.68        1.08      0.97 o 
   2  13   6        5.87        5.92      1.55 o 
  -2  14   6        3.32        3.44      1.41 o 
  -1  14   6        5.47        6.03      1.20 o 
   0  14   6        9.33       12.38      1.54 o 
   1  14   6        0.71        1.69      1.05 o 
   2  14   6        1.39        0.80      1.22 o 
  -1  15   6        3.16        5.87      1.28 o 
   0  15   6        2.23        1.96      1.05 o 
   1  15   6        2.34        3.67      1.34 o 
  -5   0   7        9.33       10.07      2.27 o 
  -4   0   7       30.90       27.06      2.18 o 
  -3   0   7      153.26      158.57      4.36 o 
  -2   0   7        5.45        5.31      0.76 o 
  -1   0   7        6.33        5.08      0.85 o 
   0   0   7       16.80       16.20      1.83 o 
   1   0   7       12.77       13.79      1.83 o 
   2   0   7        5.08        3.29      1.25 o 
   3   0   7        0.87        1.46      1.95 o 
   4   0   7       48.32       39.79      5.52 o 
  -5   1   7        0.11       -0.80      0.80 o 
  -4   1   7      104.53      100.84      2.50 o 
  -3   1   7      297.94      286.51      6.56 o 
  -2   1   7       35.44       31.77      0.97 o 
  -1   1   7        4.36        5.76      0.61 o 
   0   1   7      119.00      118.23      2.88 o 
   1   1   7        3.56        3.40      0.76 o 
   2   1   7      105.39      105.60      2.88 o 
   3   1   7      130.71      120.71     10.80 o 
   4   1   7        9.33       12.75      2.58 o 
  -5   2   7        2.26        1.30      1.46 o 
  -4   2   7      139.03      130.38      2.88 o 
  -3   2   7      566.42      529.53      6.83 o 
  -2   2   7       76.64       74.08      1.56 o 
  -1   2   7       40.99       37.05      1.56 o 
   0   2   7      685.39      712.35      8.46 o 
   1   2   7       67.20       63.45      2.72 o 
   2   2   7       43.33       43.50      1.51 o 
   3   2   7       12.71       10.28      3.57 o 
   4   2   7       14.66       13.27      3.82 o 
  -5   3   7        1.30        0.97      1.46 o 
  -4   3   7       60.54       58.05      2.27 o 
  -3   3   7      349.94      344.16      4.21 o 
  -2   3   7       39.98       36.78      1.43 o 
  -1   3   7       79.33       78.60      1.85 o 
   0   3   7      115.41      114.97      3.09 o 
   1   3   7       24.59       21.66      1.77 o 
   2   3   7       13.93       13.92      1.45 o 
   3   3   7       15.75       14.58      2.35 o 
   4   3   7       20.09       14.46      3.74 o 
  -5   4   7        8.92       10.56      2.60 o 
  -4   4   7       47.92       47.36      2.49 o 
  -3   4   7       35.34       37.91      1.67 o 
  -2   4   7      140.66      144.49      2.63 o 
  -1   4   7       17.40       18.03      1.08 o 
   0   4   7       91.55       98.11      2.21 o 
   1   4   7       11.88       10.06      1.31 o 
   2   4   7       14.15       16.31      1.61 o 
   3   4   7        8.31        6.87      1.95 o 
   4   4   7        1.87        1.72      2.03 o 
  -5   5   7       11.36       12.02      2.60 o 
  -4   5   7        5.09        4.92      1.02 o 
  -3   5   7       66.02       63.20      2.03 o 
  -2   5   7        0.46        0.03      0.47 o 
  -1   5   7      191.05      191.43      3.73 o 
   0   5   7       65.72       69.38      2.37 o 
   1   5   7       96.28       99.08      2.89 o 
   2   5   7       12.87       14.06      1.45 o 
   3   5   7        0.73        2.10      1.54 o 
   4   5   7       26.85       21.04      3.10 o 
  -5   6   7        7.10        5.52      1.95 o 
  -4   6   7       21.97       24.62      1.95 o 
  -3   6   7       32.80       29.63      1.70 o 
  -2   6   7       16.33       16.58      1.14 o 
  -1   6   7       67.71       63.56      2.36 o 
   0   6   7       29.96       29.64      1.68 o 
   1   6   7       57.92       57.54      2.62 o 
   2   6   7       42.68       42.29      2.08 o 
   3   6   7        7.15        6.69      1.49 o 
   4   6   7        1.02        1.20      1.36 o 
  -5   7   7        0.96        1.79      1.62 o 
  -4   7   7        0.56        1.05      0.89 o 
  -3   7   7       44.99       36.86      1.94 o 
  -2   7   7        6.46        5.30      0.81 o 
  -1   7   7      140.39      129.97      3.59 o 
   0   7   7        4.06        4.99      0.87 o 
   1   7   7       74.56       76.15      4.03 o 
   2   7   7        2.49        2.38      0.87 o 
   3   7   7        1.22       -0.86      0.96 o 
   4   7   7        9.55        9.76      1.58 o 
  -4   8   7        2.81        5.84      1.22 o 
  -3   8   7        8.32        9.01      1.15 o 
  -2   8   7      121.75      109.26      4.97 o 
  -1   8   7      178.03      181.05      3.79 o 
   0   8   7       28.84       30.27      2.31 o 
   1   8   7       76.46       81.90      4.23 o 
   2   8   7        9.28        8.06      1.14 o 
   3   8   7        1.86        2.36      1.22 o 
   4   8   7        1.31        1.35      1.41 o 
  -4   9   7        3.23        3.86      1.14 o 
  -3   9   7       19.42       18.68      1.77 o 
  -2   9   7       17.88       19.73      1.92 o 
  -1   9   7        6.63        6.25      1.06 o 
   0   9   7        3.63        2.06      0.82 o 
   1   9   7       80.71       75.71      2.91 o 
   2   9   7        2.86        1.34      0.82 o 
   3   9   7        0.81        1.32      1.19 o 
  -4  10   7       41.20       47.00      3.01 o 
  -3  10   7        1.27        1.88      0.98 o 
  -2  10   7       35.63       36.15      2.06 o 
  -1  10   7       18.95       16.41      1.49 o 
   0  10   7      212.47      218.17      4.59 o 
   1  10   7       61.76       58.21      2.78 o 
   2  10   7        8.68       11.05      1.41 o 
   3  10   7        0.49       -0.04      1.23 o 
  -4  11   7       12.13       12.08      1.67 o 
  -3  11   7        6.67        3.96      1.71 o 
  -2  11   7       19.69       20.76      1.66 o 
  -1  11   7       14.83       13.14      1.44 o 
   0  11   7       18.69       20.13      1.80 o 
   1  11   7        9.60       10.51      1.75 o 
   2  11   7        1.55        1.43      0.95 o 
   3  11   7        0.59       -1.14      1.14 o 
  -3  12   7        8.70        6.31      3.00 o 
  -2  12   7       22.18       23.17      1.83 o 
  -1  12   7        1.62        1.46      0.87 o 
   0  12   7       38.93       39.90      2.45 o 
   1  12   7       80.31       85.58      5.78 o 
   2  12   7       27.12       34.12      2.30 o 
  -3  13   7       29.36       36.96      3.96 o 
  -2  13   7       18.77       20.68      1.83 o 
  -1  13   7        7.65        8.96      1.93 o 
   0  13   7       18.42       18.03      1.84 o 
   1  13   7       18.13       18.51      1.87 o 
   2  13   7        5.85        2.69      1.36 o 
  -2  14   7       10.18       14.78      1.96 o 
  -1  14   7        0.27        0.07      0.87 o 
   0  14   7        1.31        1.47      1.00 o 
   1  14   7       11.09       13.11      1.71 o 
  -1  15   7        6.17        6.79      1.78 o 
   0  15   7        0.62       -0.21      0.90 o 
  -5   0   8        7.94        9.58      2.27 o 
  -4   0   8      115.51      108.55      7.06 o 
  -3   0   8      309.04      313.99      6.86 o 
  -2   0   8      616.51      601.97      8.58 o 
  -1   0   8        5.13        3.69      0.65 o 
   0   0   8        0.08       -0.32      0.80 o 
   1   0   8      107.82      110.84      6.50 o 
   2   0   8       89.41       91.90      5.68 o 
   3   0   8       13.67       12.83      3.41 o 
   4   0   8       15.65        8.93      3.41 o 
  -5   1   8        4.23        3.21      1.09 o 
  -4   1   8       13.74       14.11      1.43 o 
  -3   1   8       80.09       76.16      3.47 o 
  -2   1   8       44.57       42.29      1.22 o 
  -1   1   8        2.59        2.13      0.50 o 
   0   1   8      117.92      122.18      3.12 o 
   1   1   8       18.65       18.64      1.54 o 
   2   1   8        8.23        8.91      1.19 o 
   3   1   8        6.43        0.72      1.25 o 
   4   1   8       70.73       54.31      4.82 o 
  -5   2   8        2.79        6.50      1.95 o 
  -4   2   8        6.02        3.80      0.99 o 
  -3   2   8      143.50      148.02      3.67 o 
  -2   2   8       16.51       16.42      1.03 o 
  -1   2   8       33.98       35.27      1.41 o 
   0   2   8      188.16      193.07      3.60 o 
   1   2   8       15.03       16.48      1.31 o 
   2   2   8        6.14        6.70      1.08 o 
   3   2   8        5.67        5.47      1.71 o 
   4   2   8        6.02        7.39      2.30 o 
  -5   3   8        0.91        2.76      1.46 o 
  -4   3   8        4.42        6.52      1.15 o 
  -3   3   8      203.97      194.62      4.41 o 
  -2   3   8      131.25      116.50      2.55 o 
  -1   3   8      107.83      109.38      3.23 o 
   0   3   8        5.88        5.23      0.68 o 
   1   3   8       80.31       89.13      4.11 o 
   2   3   8        5.44        6.89      1.39 o 
   3   3   8       10.22       10.22      2.68 o 
   4   3   8       19.88       16.88      2.93 o 
  -5   4   8        3.78        1.46      1.62 o 
  -4   4   8       51.25       50.41      2.48 o 
  -3   4   8       19.94       20.28      1.39 o 
  -2   4   8      147.06      139.01      2.72 o 
  -1   4   8        8.37       10.74      1.14 o 
   0   4   8       40.96       41.48      1.55 o 
   1   4   8       25.82       21.70      2.55 o 
   2   4   8        6.63        6.55      1.11 o 
   3   4   8       14.36       14.41      2.53 o 
   4   4   8        1.98        0.87      1.71 o 
  -5   5   8        1.85        1.14      1.46 o 
  -4   5   8        0.44        0.46      0.95 o 
  -3   5   8       51.05       43.85      2.04 o 
  -2   5   8       10.34       10.76      0.98 o 
  -1   5   8       56.29       53.10      1.86 o 
   0   5   8       36.09       38.91      1.91 o 
   1   5   8       95.99       93.73      3.39 o 
   2   5   8        6.21        9.18      1.40 o 
   3   5   8       14.64       13.48      2.53 o 
   4   5   8        4.49        7.63      2.30 o 
  -5   6   8        1.11        0.97      1.79 o 
  -4   6   8        1.54        1.33      0.99 o 
  -3   6   8       40.74       36.06      1.97 o 
  -2   6   8       31.21       27.91      1.77 o 
  -1   6   8       89.57       90.55      3.32 o 
   0   6   8       25.94       25.06      1.84 o 
   1   6   8        5.46        4.81      0.95 o 
   2   6   8       22.26       21.60      1.66 o 
   3   6   8       11.85       13.83      2.92 o 
   4   6   8        0.05       -0.41      1.15 o 
  -4   7   8        7.91        7.90      1.38 o 
  -3   7   8        2.81        2.30      0.76 o 
  -2   7   8       15.25       12.64      1.13 o 
  -1   7   8       91.73       90.47      2.98 o 
   0   7   8       55.14       55.97      2.52 o 
   1   7   8      164.38      170.65      3.84 o 
   2   7   8       18.76       18.02      1.57 o 
   3   7   8        1.64        1.79      1.27 o 
  -4   8   8        3.77        6.33      2.11 o 
  -3   8   8       13.16        9.98      1.23 o 
  -2   8   8       54.35       45.54      1.91 o 
  -1   8   8       19.58       18.50      1.74 o 
   0   8   8       42.91       42.99      2.30 o 
   1   8   8       37.92       39.07      2.23 o 
   2   8   8        5.48        3.81      0.99 o 
   3   8   8        0.37        3.06      2.53 o 
  -4   9   8        4.18        5.35      1.30 o 
  -3   9   8       10.30        8.11      1.17 o 
  -2   9   8       49.47       46.20      3.91 o 
  -1   9   8       67.37       63.50      3.15 o 
   0   9   8       43.62       44.43      2.37 o 
   1   9   8       25.87       25.28      1.89 o 
   2   9   8        0.93        0.30      0.82 o 
   3   9   8        0.16       -1.02      1.07 o 
  -4  10   8       31.43       31.59      2.60 o 
  -3  10   8       10.08        9.23      1.27 o 
  -2  10   8        2.83        3.44      1.02 o 
  -1  10   8        9.68        9.40      1.26 o 
   0  10   8       38.28       39.49      2.34 o 
   1  10   8       24.58       29.10      2.09 o 
   2  10   8       26.19       33.31      2.23 o 
   3  10   8        3.01        3.60      1.56 o 
  -3  11   8        7.47       10.00      1.82 o 
  -2  11   8        0.24       -0.46      0.83 o 
  -1  11   8       24.46       24.97      2.06 o 
   0  11   8       24.64       23.49      1.93 o 
   1  11   8        8.50        6.72      1.27 o 
   2  11   8       25.41       30.13      2.24 o 
  -3  12   8        4.84        8.13      2.41 o 
  -2  12   8        4.60        6.55      1.28 o 
  -1  12   8        6.85        6.74      1.30 o 
   0  12   8        1.44        1.40      0.96 o 
   1  12   8        3.12        2.64      1.02 o 
   2  12   8        9.74        8.91      2.06 o 
  -2  13   8        9.24       13.93      1.86 o 
  -1  13   8        8.41        7.71      1.37 o 
   0  13   8        0.62        1.11      0.97 o 
   1  13   8        9.10       10.47      1.60 o 
  -1  14   8        5.83        5.86      1.34 o 
   0  14   8        1.29        0.76      1.00 o 
  -5   0   9        0.04        0.00      1.30 o 
  -4   0   9        6.21        5.03      1.32 o 
  -3   0   9        2.98        4.26      1.62 o 
  -2   0   9      267.36      279.58      9.58 o 
  -1   0   9       83.94       83.82      3.67 o 
   0   0   9       10.94       13.60      2.27 o 
   1   0   9       74.65       68.53      3.86 o 
   2   0   9       11.49       10.16      1.89 o 
   3   0   9       41.78       30.86      5.03 o 
   4   0   9       20.81       25.01      5.20 o 
  -5   1   9        4.00        3.57      1.26 o 
  -4   1   9        9.58        9.36      1.12 o 
  -3   1   9       14.43       15.21      1.41 o 
  -2   1   9      390.08      401.83      5.24 o 
  -1   1   9       14.13       14.30      1.20 o 
   0   1   9       10.61       11.95      1.30 o 
   1   1   9       21.46       22.20      1.76 o 
   2   1   9        5.26        5.90      1.52 o 
   3   1   9        2.93        3.53      1.66 o 
   4   1   9       13.15       11.37      5.20 o 
  -5   2   9       16.59       15.43      2.92 o 
  -4   2   9        2.05        1.84      0.88 o 
  -3   2   9      296.08      281.43      5.58 o 
  -2   2   9       84.34       76.54      1.85 o 
  -1   2   9       16.42       18.70      1.27 o 
   0   2   9        7.64        6.17      1.57 o 
   1   2   9       19.28       20.59      2.20 o 
   2   2   9        0.27        0.34      0.77 o 
   3   2   9        2.21        1.42      1.40 o 
   4   2   9       10.45       10.56      2.70 o 
  -5   3   9        2.36        1.95      1.62 o 
  -4   3   9        1.85        1.97      0.88 o 
  -3   3   9       48.61       44.89      2.51 o 
  -2   3   9      276.01      283.74      3.90 o 
  -1   3   9       61.72       59.65      1.89 o 
   0   3   9       25.46       25.93      1.36 o 
   1   3   9      126.35      129.70      3.57 o 
   2   3   9        0.47        0.52      0.77 o 
   3   3   9        4.06        4.43      2.03 o 
   4   3   9       11.52       13.03      2.86 o 
  -5   4   9       10.47       11.04      2.76 o 
  -4   4   9        5.90        6.54      1.22 o 
  -3   4   9        9.46        7.90      1.22 o 
  -2   4   9      193.70      198.78      3.52 o 
  -1   4   9       27.25       28.51      1.42 o 
   0   4   9        2.34        1.12      0.53 o 
   1   4   9       26.44       26.75      2.27 o 
   2   4   9        5.81        5.51      1.34 o 
   3   4   9       11.59       10.50      2.29 o 
   4   4   9        0.40        2.34      1.91 o 
  -5   5   9       10.02       10.23      2.60 o 
  -4   5   9        4.31        7.13      1.29 o 
  -3   5   9       70.96       64.57      2.86 o 
  -2   5   9       87.99       81.50      2.65 o 
  -1   5   9      114.77      105.74      2.76 o 
   0   5   9       40.22       42.93      1.92 o 
   1   5   9       15.25       21.85      2.12 o 
   2   5   9       10.96       12.62      1.53 o 
   3   5   9       11.60       12.86      2.52 o 
  -4   6   9       10.68       13.00      2.52 o 
  -3   6   9        7.62        6.55      1.21 o 
  -2   6   9       13.08       10.96      1.08 o 
  -1   6   9        0.90        0.90      0.61 o 
   0   6   9      104.93      107.80      2.51 o 
   1   6   9        4.24        2.51      0.97 o 
   2   6   9       60.99       53.48      2.85 o 
   3   6   9        3.82        2.99      1.42 o 
  -4   7   9        4.12        6.34      1.33 o 
  -3   7   9        1.64        1.45      1.00 o 
  -2   7   9       33.33       34.11      1.76 o 
  -1   7   9       50.82       49.89      2.43 o 
   0   7   9      143.64      145.77      4.08 o 
   1   7   9        7.77        7.35      1.29 o 
   2   7   9        8.21        8.64      1.38 o 
   3   7   9        2.92        2.65      1.68 o 
  -4   8   9        4.30        4.35      1.29 o 
  -3   8   9       15.41       16.35      2.36 o 
  -2   8   9       64.44       64.81      4.21 o 
  -1   8   9       81.77       87.66      3.27 o 
   0   8   9       23.61       22.39      2.01 o 
   1   8   9        8.77        7.31      1.20 o 
   2   8   9       31.90       29.87      2.06 o 
   3   8   9        0.29        1.37      1.66 o 
  -4   9   9       12.53       20.38      2.14 o 
  -3   9   9        6.78        6.18      1.29 o 
  -2   9   9        4.50        4.21      0.99 o 
  -1   9   9       17.81       17.02      1.75 o 
   0   9   9       16.96       13.89      1.53 o 
   1   9   9       20.06       19.04      1.72 o 
   2   9   9        4.44        4.44      1.16 o 
   3   9   9        2.80        2.27      1.87 o 
  -3  10   9        0.50       -0.22      0.86 o 
  -2  10   9        3.03        2.50      0.85 o 
  -1  10   9       13.86       11.11      1.56 o 
   0  10   9       32.95       35.82      2.35 o 
   1  10   9        0.45       -0.05      0.85 o 
   2  10   9       19.46       18.93      1.83 o 
  -3  11   9       22.27       27.44      2.44 o 
  -2  11   9        2.27        3.11      1.15 o 
  -1  11   9       21.98       21.19      2.64 o 
   0  11   9        4.61        3.23      1.08 o 
   1  11   9       36.45       40.40      2.57 o 
   2  11   9       15.89       18.72      2.19 o 
  -2  12   9        0.00       -0.07      1.10 o 
  -1  12   9        4.33        5.85      1.28 o 
   0  12   9        3.47        3.86      1.18 o 
   1  12   9       11.24       15.09      1.78 o 
  -2  13   9       16.92       16.64      2.93 o 
  -1  13   9       25.79       26.43      2.20 o 
   0  13   9        0.89        0.71      1.01 o 
  -5   0  10       32.56       43.68      4.38 o 
  -4   0  10        3.99        5.16      1.32 o 
  -3   0  10        8.95        8.87      1.54 o 
  -2   0  10       18.45       19.33      1.58 o 
  -1   0  10        0.07       -0.86      0.86 o 
   0   0  10        0.68        0.28      1.30 o 
   1   0  10        6.80        4.57      1.79 o 
   2   0  10        0.09       -0.29      1.01 o 
   3   0  10        0.14        1.62      2.44 o 
  -5   1  10       27.47       34.27      4.06 o 
  -4   1  10        2.98        3.12      0.84 o 
  -3   1  10       59.49       55.84      2.60 o 
  -2   1  10      352.34      372.41      6.42 o 
  -1   1  10      126.96      128.24      3.47 o 
   0   1  10        0.65        0.64      0.73 o 
   1   1  10       26.82       24.16      1.97 o 
   2   1  10       25.19       22.96      2.39 o 
   3   1  10        3.33       -0.73      1.38 o 
  -5   2  10       18.44       20.46      3.25 o 
  -4   2  10        4.62        3.74      1.06 o 
  -3   2  10        6.79        6.06      1.14 o 
  -2   2  10       38.33       45.44      2.63 o 
  -1   2  10      122.16      120.08      2.80 o 
   0   2  10       22.95       26.38      1.95 o 
   1   2  10       18.66       17.89      1.77 o 
   2   2  10        5.25        4.23      1.08 o 
   3   2  10        3.09        5.37      2.01 o 
  -4   3  10        5.07        6.63      1.21 o 
  -3   3  10       12.27       10.42      1.39 o 
  -2   3  10      158.96      153.46      4.03 o 
  -1   3  10       80.41       80.19      3.67 o 
   0   3  10       47.05       47.55      3.46 o 
   1   3  10       35.29       34.99      3.38 o 
   2   3  10        1.09        0.73      0.90 o 
   3   3  10        0.70        2.20      1.52 o 
  -4   4  10       12.08       13.73      1.65 o 
  -3   4  10       41.79       41.62      2.51 o 
  -2   4  10       46.84       47.54      1.82 o 
  -1   4  10       27.43       29.01      2.39 o 
   0   4  10       16.37       18.43      1.69 o 
   1   4  10       14.23       11.52      1.45 o 
   2   4  10       12.26       10.66      1.49 o 
   3   4  10        5.14        3.40      1.89 o 
  -4   5  10        3.78        4.33      1.17 o 
  -3   5  10        0.70       -0.08      0.76 o 
  -2   5  10        6.56        6.03      0.89 o 
  -1   5  10       24.46       25.49      1.53 o 
   0   5  10        6.79        7.20      1.30 o 
   1   5  10        1.08        0.52      1.00 o 
   2   5  10       11.25       11.92      1.58 o 
   3   5  10        6.85        6.53      2.44 o 
  -4   6  10        7.87        7.61      1.50 o 
  -3   6  10        2.17        1.13      0.92 o 
  -2   6  10        5.69        5.43      1.21 o 
  -1   6  10        1.48        1.17      0.67 o 
   0   6  10       31.92       33.70      2.39 o 
   1   6  10       11.90        9.44      1.42 o 
   2   6  10       34.57       34.40      2.70 o 
   3   6  10        4.71        4.77      1.77 o 
  -4   7  10        9.47       11.09      1.60 o 
  -3   7  10       10.93       10.40      1.55 o 
  -2   7  10       46.09       43.30      2.40 o 
  -1   7  10       39.24       40.09      2.17 o 
   0   7  10       49.29       53.89      4.00 o 
   1   7  10       22.51       23.73      2.10 o 
   2   7  10       22.60       20.94      2.04 o 
   3   7  10        4.46        3.63      1.59 o 
  -4   8  10        9.96       10.20      1.64 o 
  -3   8  10       17.38       17.55      1.92 o 
  -2   8  10        1.18        0.46      0.69 o 
  -1   8  10       11.58       13.35      1.24 o 
   0   8  10       47.49       49.48      3.27 o 
   1   8  10        6.84        7.24      1.37 o 
   2   8  10       17.94       18.77      1.98 o 
  -3   9  10       14.49       13.97      1.75 o 
  -2   9  10        3.94        2.90      0.87 o 
  -1   9  10        4.36        4.18      0.92 o 
   0   9  10        2.67        1.90      1.07 o 
   1   9  10       11.93       12.50      1.75 o 
   2   9  10        3.40        3.40      1.25 o 
  -3  10  10        8.17        9.61      1.60 o 
  -2  10  10        7.37        4.56      1.02 o 
  -1  10  10       16.05       14.90      1.78 o 
   0  10  10        6.50        6.92      1.50 o 
   1  10  10        3.65        3.43      1.48 o 
   2  10  10        1.29        0.78      1.36 o 
  -2  11  10        8.50       11.87      1.55 o 
  -1  11  10        4.68        5.49      1.38 o 
   0  11  10        5.93        6.36      1.33 o 
   1  11  10        5.48        3.55      1.36 o 
  -2  12  10        6.24        6.37      1.37 o 
  -1  12  10        8.18        7.13      1.95 o 
   0  12  10       11.76       13.40      1.75 o 
  -4   0  11        4.94        4.19      1.40 o 
  -3   0  11       11.51       10.29      1.95 o 
  -2   0  11        0.96        0.24      1.15 o 
  -1   0  11      205.90      199.56     12.91 o 
   0   0  11        4.16        6.24      1.71 o 
   1   0  11        1.91        0.28      3.90 o 
   2   0  11       11.55       10.56      3.41 o 
   3   0  11        2.23        1.14      2.60 o 
  -4   1  11       13.96       17.33      1.83 o 
  -3   1  11        2.53        1.68      0.92 o 
  -2   1  11      100.70      101.45      2.51 o 
  -1   1  11        2.03        1.45      1.22 o 
   0   1  11       19.99       22.16      1.90 o 
   1   1  11        3.78        2.37      1.01 o 
   2   1  11       10.45        8.74      1.54 o 
   3   1  11        1.07       -0.69      1.95 o 
  -4   2  11        7.07        6.47      1.32 o 
  -3   2  11        5.93        8.69      2.32 o 
  -2   2  11        0.18       -0.50      0.50 o 
  -1   2  11      207.32      215.93      3.79 o 
   0   2  11       26.67       27.46      2.20 o 
   1   2  11        4.81        6.10      1.20 o 
   2   2  11       11.85       11.16      2.04 o 
   3   2  11        0.55       -0.38      1.52 o 
  -4   3  11       33.54       46.05      2.88 o 
  -3   3  11        0.02       -0.73      0.73 o 
  -2   3  11       63.08       60.07      2.59 o 
  -1   3  11      113.31      119.49      2.78 o 
   0   3  11        4.14        3.26      1.02 o 
   1   3  11        6.60        5.08      1.31 o 
   2   3  11        3.02        2.03      1.07 o 
   3   3  11        2.52        2.17      2.60 o 
  -4   4  11       10.47        9.03      1.52 o 
  -3   4  11        5.53        6.01      1.21 o 
  -2   4  11       14.08       12.83      1.11 o 
  -1   4  11      107.33      106.70      2.47 o 
   0   4  11       44.48       40.69      4.27 o 
   1   4  11        8.66        8.51      1.73 o 
   2   4  11        7.44        6.82      1.48 o 
   3   4  11        2.39        3.93      1.87 o 
  -4   5  11        3.22        3.18      1.20 o 
  -3   5  11        3.70        3.61      1.12 o 
  -2   5  11       15.13       14.80      1.20 o 
  -1   5  11       50.13       47.92      1.89 o 
   0   5  11       15.90       13.60      1.46 o 
   1   5  11       16.95       16.92      1.84 o 
   2   5  11        2.76        2.84      1.17 o 
   3   5  11        9.33        9.32      2.58 o 
  -4   6  11        7.41        6.51      1.50 o 
  -3   6  11        5.86        5.02      1.29 o 
  -2   6  11       19.86       18.50      1.64 o 
  -1   6  11       54.41       55.51      2.15 o 
   0   6  11        9.54       10.68      1.59 o 
   1   6  11       44.35       41.39      2.81 o 
   2   6  11        2.66        3.02      1.06 o 
  -3   7  11        1.04        1.50      1.02 o 
  -2   7  11        1.55        1.42      0.76 o 
  -1   7  11       10.08       10.02      1.54 o 
   0   7  11       12.09       14.56      1.77 o 
   1   7  11       27.93       30.88      4.20 o 
   2   7  11        0.37        0.52      0.97 o 
  -3   8  11        5.30       10.85      3.09 o 
  -2   8  11        1.37        3.90      0.96 o 
  -1   8  11       18.85       17.04      1.90 o 
   0   8  11       12.94       15.16      2.02 o 
   1   8  11       16.68       14.17      1.87 o 
   2   8  11        2.29        2.94      2.02 o 
  -3   9  11        1.27        2.99      1.22 o 
  -2   9  11        6.10        5.16      1.71 o 
  -1   9  11       11.17       10.38      1.67 o 
   0   9  11       45.26       50.45      3.47 o 
   1   9  11       18.84       20.85      2.22 o 
  -2  10  11        3.75        3.57      1.11 o 
  -1  10  11        2.30        2.65      1.29 o 
   0  10  11        5.05        5.95      2.85 o 
   1  10  11        0.08        0.30      1.18 o 
  -2  11  11        6.35        9.94      2.19 o 
  -1  11  11        1.71        1.45      1.19 o 
   0  11  11        2.28        1.55      1.23 o 
  -4   0  12        0.51       -0.16      2.11 o 
  -3   0  12        2.28        3.09      2.27 o 
  -2   0  12       29.97       29.42      3.04 o 
  -1   0  12      117.87      103.40      4.94 o 
   0   0  12       16.75       13.19      2.34 o 
   1   0  12        0.03       -0.58      1.20 o 
   2   0  12        4.34        1.14      1.64 o 
  -4   1  12       56.95       72.60      3.82 o 
  -3   1  12        0.38        0.69      0.93 o 
  -2   1  12        5.01        4.49      1.15 o 
  -1   1  12       30.82       31.16      2.34 o 
   0   1  12       46.54       44.83      2.93 o 
   1   1  12        5.42        6.25      1.35 o 
   2   1  12        7.39        6.53      1.38 o 
  -4   2  12        7.02        9.50      1.64 o 
  -3   2  12        5.47        5.43      1.24 o 
  -2   2  12       49.73       54.50      2.53 o 
  -1   2  12      147.79      148.39      4.20 o 
   0   2  12       24.36       26.23      2.41 o 
   1   2  12        1.31        0.51      0.96 o 
   2   2  12        8.02        9.69      1.59 o 
  -4   3  12        0.29        0.33      0.98 o 
  -3   3  12        2.20        5.90      3.19 o 
  -2   3  12       16.06       18.72      1.31 o 
  -1   3  12       18.28       20.92      2.67 o 
   0   3  12       20.33       23.35      2.09 o 
   1   3  12        9.72        7.66      1.47 o 
   2   3  12        4.44        5.25      1.43 o 
  -4   4  12       11.94       14.58      1.91 o 
  -3   4  12       13.45       15.63      1.79 o 
  -2   4  12        3.38        3.15      0.79 o 
  -1   4  12       35.82       33.76      3.56 o 
   0   4  12       42.58       47.06      2.92 o 
   1   4  12       12.33       15.41      1.82 o 
   2   4  12        0.91        2.38      1.19 o 
  -3   5  12       12.75       17.17      1.89 o 
  -2   5  12        5.31        7.16      0.96 o 
  -1   5  12        1.67        0.76      0.85 o 
   0   5  12        1.85        2.63      1.05 o 
   1   5  12        2.75        2.35      1.18 o 
   2   5  12        6.80        6.92      1.52 o 
  -3   6  12        5.66        4.88      1.72 o 
  -2   6  12        5.33        5.40      1.04 o 
  -1   6  12       19.56       21.92      1.96 o 
   0   6  12        2.84        2.79      1.02 o 
   1   6  12       11.17       10.89      1.52 o 
   2   6  12        2.85        1.75      1.11 o 
  -3   7  12        4.78        7.59      1.57 o 
  -2   7  12       10.07       12.79      1.40 o 
  -1   7  12        6.78        6.28      1.44 o 
   0   7  12        2.04        2.35      1.18 o 
   1   7  12       22.28       25.09      2.13 o 
  -3   8  12        0.32        1.46      1.62 o 
  -2   8  12        3.69        4.44      1.39 o 
  -1   8  12        2.45        2.22      1.13 o 
   0   8  12       10.23       14.90      1.96 o 
   1   8  12        7.43        9.60      2.02 o 
  -2   9  12        7.00        6.18      1.68 o 
  -1   9  12        1.86        2.74      1.23 o 
   0   9  12        7.39        9.59      1.73 o 
   1   9  12        4.16        5.86      1.55 o 
  -1  10  12        0.00        1.59      1.19 o 
   0  10  12        0.17        0.66      1.69 o 
  -3   0  13        0.69       -1.46      1.62 o 
  -2   0  13        1.15        2.64      1.48 o 
  -1   0  13        8.16       11.70      2.35 o 
   0   0  13        3.22       -0.37      1.32 o 
   1   0  13        0.00       -1.06      1.25 o 
   2   0  13        0.01        0.93      1.60 o 
  -3   1  13        5.49        6.12      2.19 o 
  -2   1  13        0.69        1.21      0.95 o 
  -1   1  13        5.46        7.20      1.40 o 
   0   1  13       40.35       40.19      2.87 o 
   1   1  13        3.22        4.18      1.35 o 
   2   1  13        2.35        2.35      1.23 o 
  -3   2  13       23.53       29.46      3.50 o 
  -2   2  13        0.17       -0.26      0.84 o 
  -1   2  13       26.05       26.52      2.27 o 
   0   2  13       31.82       31.43      2.65 o 
   1   2  13        5.57        7.11      1.53 o 
   2   2  13        0.36       -1.01      1.01 o 
  -3   3  13       40.17       45.45      2.88 o 
  -2   3  13        8.51       12.91      1.92 o 
  -1   3  13       26.50       24.39      2.15 o 
   0   3  13       31.46       34.34      2.65 o 
   1   3  13        8.71        7.00      1.50 o 
   2   3  13        0.47        0.09      1.20 o 
  -3   4  13       11.56       17.71      1.92 o 
  -2   4  13        2.61        2.76      2.53 o 
  -1   4  13        0.01       -0.44      0.97 o 
   0   4  13       93.56      102.09      5.20 o 
   1   4  13       12.99       13.74      2.44 o 
  -3   5  13        4.28        4.12      1.31 o 
  -2   5  13        1.54       -0.57      1.02 o 
  -1   5  13        2.01        2.91      1.28 o 
   0   5  13       28.59       27.35      2.22 o 
   1   5  13        9.03        8.04      1.59 o 
  -2   6  13        0.39        0.50      1.27 o 
  -1   6  13        8.94        9.62      1.43 o 
   0   6  13        7.34        5.45      1.30 o 
   1   6  13        8.07        9.37      1.76 o 
  -2   7  13        0.57        2.27      1.60 o 
  -1   7  13        1.99        2.97      1.20 o 
   0   7  13       12.48       11.74      1.63 o 
   1   7  13        5.59        3.86      1.67 o 
  -1   8  13        0.56        1.85      1.26 o 
   0   8  13        3.66        2.91      1.34 o 
  -3   0  14       31.37       46.61      6.33 o 
  -2   0  14        0.50        2.76      2.27 o 
  -1   0  14       10.62       11.75      2.47 o 
   0   0  14       23.88       24.19      3.49 o 
   1   0  14        0.99        1.33      1.76 o 
  -3   1  14        3.87        5.52      2.92 o 
  -2   1  14        6.27        8.78      2.10 o 
  -1   1  14       13.69       14.01      1.82 o 
   0   1  14       24.80       28.16      2.57 o 
   1   1  14        3.95        0.79      1.27 o 
  -2   2  14        0.74       -0.79      1.07 o 
  -1   2  14        4.84        4.53      1.38 o 
   0   2  14        7.85        8.13      1.67 o 
   1   2  14        9.02        9.35      1.80 o 
  -2   3  14        9.78        7.84      1.83 o 
  -1   3  14       16.82       16.30      1.98 o 
   0   3  14       29.48       36.16      2.85 o 
   1   3  14       18.08       12.00      1.90 o 
  -2   4  14        4.94        4.47      1.87 o 
  -1   4  14        0.69        0.62      1.00 o 
   0   4  14        9.80       10.15      1.70 o 
  -2   5  14        3.51        3.90      1.84 o 
  -1   5  14        2.13        3.10      1.27 o 
   0   5  14        3.17        3.58      1.24 o 
  -1   6  14        0.26        2.25      1.41 o 
  -1   0  15        0.61        3.57      1.95 o 
  -1   1  15        4.12        3.09      1.38 o 
                                                 
